# Supplementary material for: SMART Pharmacists Serving the New Needs of the Post-COVID Patients, Leaving No-One Behind
Source: Pharmacy (Basel). 2023 Mar 22;11(2):61. doi: 10.3390/pharmacy11020061 (PMC10037608; doi:10.3390/pharmacy11020061)
Supplement: Supplementary file 1 [file pharmacy-11-00061-s001.zip]

Archive with 1 entries (1 files):
- pharmacy-2192234-supplementary.pdf
